# Supplementary material for: Effect of Lactobacillaceae Probiotics on Colonic Microbiota and Metabolite Production in Cystic Fibrosis: A Comparative In Vitro Study
Source: Nutrients. 2023 Sep 3;15(17):3846. doi: 10.3390/nu15173846 (PMC10490339; doi:10.3390/nu15173846)
Supplement: Supplementary file 1 [file nutrients-15-03846-s001.zip]

Archive with 1 entries (1 files):
- nutrients-2555184-supplementary.pdf
